# Supplementary material for: Why Hantavirus Prevalence Does Not Always Increase With Host Density: Modeling the Role of Host Spatial Behavior and Maternal Antibodies
Source: Front Cell Infect Microbiol. 2020 Sep 29;10:536660. doi: 10.3389/fcimb.2020.536660 (PMC7550670; doi:10.3389/fcimb.2020.536660)
Supplement: Supplementary file 1 [file Data_Sheet_1.ZIP]

Archive with 5 entries (5 files):
- puumala_spatial_model.m
- sampleHR.m
- b2.m
- corr_randomwalk.m
- countnumber.m
