# Supplementary material for: Why Hantavirus Prevalence Does Not Always Increase With Host Density: Modeling the Role of Host Spatial Behavior and Maternal Antibodies
Source: Front Cell Infect Microbiol. 2020 Sep 29;10:536660. doi: 10.3389/fcimb.2020.536660 (PMC7550670; doi:10.3389/fcimb.2020.536660)
Supplement: Supplementary file 1 [file Data_Sheet_1.ZIP › puumala_spatial_model.m]

show_movie=1; %0=no plotting, 1=plotting
looper=0;

dT=1/365; %time step
sigma=10; %std defining home range
dL=sigma/sqrt(2); %size of grid element
D=125/dL; %dispersal step

L=1000; % length and width of simulation patch (in m) 
nL=floor(L/dL/2)*2; %because we want even number of grid elements
area=L*L/10000; %surface area in ha

epsilon=59000; % indirect transmission efficiency via ground
beta=0*(100)^2; % direct transmission efficiency

Winter=5*30/365; % 5 month period between half October and half May

m_ad=12/7.5; %mortality adult; average lifespan of 7.5 months
m_na=m_ad;
m_ju=m_ad;
nestsize=5; 

inc_period=7/365; %incubation time of 1 week
imm_period=80/365; %immunity period of 80 days
settling_rate=365/14; %new adults roam around for two weeks time before settling

offset=1/10; %fraction of chronic shedding vs acute shedding

% home ranges 
sigma_F=sigma; 
sigma_M=sigma; 
HR_J=0;
HR_M=sqrt(sigma_M^2-sigma^2); 
HR_F=sqrt(sigma_F^2-sigma^2);

%definition of overlap kernel
K = fspecial('gaussian',ceil(sqrt(2)*sigma/dL)*6,sqrt(2)*sigma/dL)/(dL^2);
nn=length(K(1,:))/2; 
maxK=max(max(K));

%definition of disk kernel to calculate local densities
H = fspecial('disk',20);
H=H/max(max(H));
circ_area=conv2(ones(nL,nL),H,'same')*((dL)^2)/10000; %is the sampled surface area

% starting conditions

%number of bank voles
n=area*10; 
%position on grid
X=rand(n,1)*nL;
Y=rand(n,1)*nL;
%infection status: 0=immune 1=susc 2=expo 3=inf_n 4=inf_c
infS= ones(n,1); 
infS(1:floor(n*0.5))=3; %infect initial 5 percent
%reproduction status: 0=newborn 1=new adult 2=adult 
repS=zeros(n,1);
repS(1:100)=2;
%maturation status (for newborns only): 0=juvenile 1=subadult
matS=zeros(n,1);
%sex: 0=male 1=female 
sex= round(rand(n,1));
time_birth=zeros(n,1);
time_inf=infS*0;
angle=rand(n,1)*2*pi;

nG2=zeros(nL,nL);
n_inf=99999999;
runner=0;
Ncycles=2;
stoptime=Ncycles*3; 

starttime=1.5;
t=0;
while ((runner<(stoptime/dT))*(n>0))  
    t=t+dT;
    runner=runner+1;
    
    if runner==floor(1.5/dT)
        infS(1:floor(n*0.5))=3;
        time_inf(1:floor(n*0.5))=-inc_period+t;
    end
    
    idx_im=find(infS==0);
    idx_su=find(infS==1);
    idx_ex=find(infS==2);
    idx_in=find(infS==3);  
    idx_ad=find(repS==2);
    idx_na=find(repS==1);
    idx_ju=find(repS==0);
    idx_ma=find(sex==0);
    idx_fe=find(sex==1);
    idx_ad_f=intersect(idx_fe,idx_ad);
    idx_ad_m=intersect(idx_ma,idx_ad);
    
%% SPATIAL MOVEMENT    
    if (rem(t,3)>=2)
        sigma_J=10;
        sigma_F=10;   %16   in case the spatial behavior does not change in peak years 
        sigma_M=16;   %32
        HR_J=sqrt(sigma_J^2-sigma^2); 
        HR_M=sqrt(sigma_M^2-sigma^2); 
        HR_F=sqrt(sigma_F^2-sigma^2); 
    else
        sigma_J=10;
        sigma_F=16; 
        sigma_M=32; 
        HR_J=sqrt(sigma_J^2-sigma^2); 
        HR_M=sqrt(sigma_M^2-sigma^2); 
        HR_F=sqrt(sigma_F^2-sigma^2);
    end
%move the adults around their burrow
    sigmaHR=X*0+HR_J/dL*((rem(t,1)>(Winter/2))*((rem(t,1)<(1-Winter/2))));
    sigmaHR((repS==2)&(sex==0))=HR_M/dL*((rem(t,1)>(Winter/2))*((rem(t,1)<(1-Winter/2))));
    sigmaHR((repS==2)&(sex==1))=HR_F/dL*((rem(t,1)>(Winter/2))*((rem(t,1)<(1-Winter/2))));   
    x=sampleHR(X,nL,sigmaHR);
    y=sampleHR(Y,nL,sigmaHR);   
       
%move the new adults    
    [X(idx_na),Y(idx_na),angle(idx_na)]=corr_randomwalk(X(idx_na),Y(idx_na),angle(idx_na),D,nL);
    x(idx_na)=floor(X(idx_na));
    y(idx_na)=floor(Y(idx_na));   

%count the numbers and put them in matrix    
    [n_ad]=countnumber(x(idx_ad),y(idx_ad),nL); % matrix of number of adults 
    [n_ti]=(n_ad+countnumber(x([idx_ju;idx_na]),y([idx_ju;idx_na]),nL)); %matrix of total number of voles in grid

    ipar=intersect(intersect(idx_in,idx_ad),idx_fe);
    x(ipar)=floor(X(ipar));
    y(ipar)=floor(Y(ipar));  

 
%% IMMUNITY
    n_imm=length(idx_im);    
    if (n_imm>0) 
        infS(idx_im((t-time_birth(idx_im))>=imm_period))=1;
    end

%% INFECTING THE GROUND
    ti=t-time_inf-inc_period;
    idx=find((t-time_birth(idx_ju))<(14/365)); %idx of juveniles in the nest
    ipar=setdiff(idx_in,idx_ju(idx)); %do not take into account juveniles in nest in infection dynamics
    
    idx=find(ti(ipar)<(30/365));  
    [n_in_acute]=countnumber(x(ipar(idx)),y(ipar(idx)),nL);
    idx=find(ti(ipar)>=(30/365));
    [n_in_chronic]=countnumber(x(ipar(idx)),y(ipar(idx)),nL);
    n_in=n_in_acute+n_in_chronic*offset;
    n_in2=conv2(n_in,K)*dL^2; 
    n_in2=n_in2(nn:end-nn,nn:end-nn);
%    n_in2=n_in2*0+mean(n_in2(:)); in case of mean field apprixmation
    dec_rate=(365/14)*(1-0.5*((rem(t,1)<(Winter/2))||((rem(t,1)>(1-Winter/2)))));
    nG2=nG2*(1-dec_rate*dT)+n_in2*dT;
    
%% INFECTING THE BANK VOLES
    n_sus=length(idx_su);    
    if (n_sus>0)
        ri=x(idx_su)*nL+y(idx_su)+1;
        par=((beta*n_in2(ri)+epsilon*nG2(ri))*dT);
        k=find(rand(n_sus,1)<par);
        infS(idx_su(k))=2;
        time_inf(idx_su(k))=t;
    end
    
%% BANK VOLES BECOMING INFECTIOUS
    infS(idx_ex(ti(idx_ex)>=0))=3;
    n_inf=length(idx_in);
    n_exp=length(idx_ex);

%% MAKE FIGURE/MOVIE to show virus contamination over the patch  

    if (show_movie==1).*((rem(runner,1))==0)
        looper=looper+1;
        imagesc(nG2);
        colormap(flipud(hot))
        set(gca,'PlotBoxAspectRatio',[1 1 1]);colorbar; drawnow; 
%        M(looper)=getframe;
    end
    
%% BIRTH
    idx_fem=find((sex==1)&(repS==2));
    n_fem=length(idx_fem);
    par=b2(t)/nestsize*dT;
    if (n_fem>0)
        k=find(rand(1,n_fem)<par); 
        magweg(runner)=length(k)/n;
        if (not(isempty(k)))
            xpar=repmat(X(idx_fem(k)),nestsize,1);
            ypar=repmat(Y(idx_fem(k)),nestsize,1);
            X=[X; xpar];
            Y=[Y; ypar];
            x=[x; floor(xpar)];
            y=[y; floor(ypar)];
            par=length(k);
            infS=[infS; (zeros(nestsize*par,1)+1-repmat(((infS(idx_fem(k))==3)),nestsize,1))]; 
            repS=[repS; zeros(nestsize*par,1)];
            matS=[matS; zeros(nestsize*par,1)];
            sex=[sex; round(rand(nestsize*par,1))];
            time_birth=[time_birth; ones(nestsize*par,1)*t];        
            time_inf=[time_inf; zeros(nestsize*par,1)];
            angle=[angle; rand(nestsize*par,1)*2*pi];
        end
    end

%% BECOMING SUBADULT or NEW ADULT  
    n_adu=length(idx_ad);      
    n_juv=length(find(matS(idx_ju)==0));    
    n_sub=length(find(matS(idx_ju)==1));
 
    idx_no=find(matS(idx_ju)==0); %indices of new offspring
    idx_sa=find(matS(idx_ju)==1); %indices of subadults 
    
    if ((rem(t,1)>(Winter/2))&&((rem(t,1)<(1-Winter/2)))) %what happens after the winter
%overwintering subadults become new adults
        param=((floor(t)-floor(time_birth(idx_ju(idx_sa))))==1);
        repS(idx_ju(idx_sa(param)))=1; 
        par=conv2(n_ad,H,'same'); % number adults within sampled area
        par=par./circ_area; %local adult density witin sampled area
        if (1-isempty(idx_no))            
%new offspring become new adults if old enough and adult density smaller than 10
            repS(idx_ju(idx_no(((t-time_birth(idx_ju(idx_no)))>=31/365)&(par(x(idx_ju(idx_no))*nL+y(idx_ju(idx_no))+1)<=10))))=1; 
%new offspring gets maximum of 10 days to find a good spot           
            idxpar=idx_ju(idx_no((t-time_birth(idx_ju(idx_no)))>(31/365+1*dT))'); 
            if (1-isempty(idxpar)) 
                matS(idxpar)=1;
                repS(idxpar)=0; 
                X(idxpar)=sampleHR(X(idxpar),nL,sigmaHR(idxpar));
                Y(idxpar)=sampleHR(Y(idxpar),nL,sigmaHR(idxpar));  
            end
        end
    elseif (1-isempty(idx_no)) %what happens to new offspring in winter
        idxpar=idx_ju(idx_no((t-time_birth(idx_ju(idx_no)))>(31/365))');
        if (length(idxpar)>0)
            matS(idxpar)=1;  %newborn becomes subadult which moves a bit within its mothers HR
            X(idxpar)=sampleHR(X(idxpar),nL,sigmaHR(idxpar));
            Y(idxpar)=sampleHR(Y(idxpar),nL,sigmaHR(idxpar));  
        end
    end

%% BECOMING ADULT
% choosing the subadult to become adult which is farthest from the other adults 
    n_nad=length(idx_na);
    RR_adult=binornd(n_nad,settling_rate*dT);
    ri=x*nL+y+1;
    [n_ad]=countnumber(x(idx_ad),y(idx_ad),nL);
    if RR_adult>0        
        n_ad2=conv2(n_ad,K,'same')*dL^2;
        for runn=1:RR_adult
            [par,k]=min(n_ad2(ri(idx_na)));
            [n_par]=countnumber(x(idx_na(k)),y(idx_na(k)),nL);     
            n_par2=conv2(n_par,K,'same')*dL^2;
            repS(idx_na(k))=2;           
            idx_na(k)=[];
            n_ad2=n_ad2+n_par2;
        end
    end
     
%% INCLUDING MORTALITY
    n=length(x);
    m1=((repS==0)*m_ju+(repS==1)*m_na+(repS==2)*m_ad)';
    par=conv2(n_ti,H,'same'); % voles within sampled area
    par=par./circ_area; % local densiy
    Kar(runner)=0.675*(100*((abs(sin(pi*(t-0.17-0.015)/3).^2).*(rem(t-0.17-0.015,3)/3).^2))+2); 
    par=(m1+((4.16-m1).*(par(x*nL+y+1)'./Kar(runner)).^2))*dT; %dood %K    
%    mean(magweg/dT)*nestsize 
    k=find(rand(1,n)<par);
    X(k)=[]; 
    Y(k)=[];
    infS(k)=[]; 
    repS(k)=[]; 
    matS(k)=[];
    sex(k)=[];
    time_birth(k)=[];
    time_inf(k)=[];
    angle(k)=[];
    
%% UPDATE counters    
    N(runner)=n/area;
    Njuv(runner)=n_juv/area;    
    Nsub(runner)=n_sub/area;
    Nnad(runner)=n_nad/area;
    Nadu(runner)=n_adu/area;
    Nimm(runner)=n_imm/area;
    Ninf(runner)=n_inf/area;
    Nvirus(runner)=sum(sum(nG2))/area;
    Nsus(runner)=length(find(infS==1))/area;
    Nexp(runner)=n_exp/area;
    Time(runner)=t;
    n=length(x);
    
    idx_old=find((t-time_birth)<(30/365));
    idx_im=find(infS==0); 
    Nimm30(runner)=length(intersect(idx_im,idx_old))/area;
    Nsus30(runner)=(Nsus(runner)+Nimm(runner)-Nimm30(runner)); 
    idx_old=find((t-time_birth)<(14/365));
    Nimm14(runner)=length(intersect(idx_im,idx_old))/area;
    Nsus14(runner)=(Nsus(runner)+Nimm(runner)-Nimm14(runner));
    n=length(x);
    ti=t-time_inf-inc_period;
    Nacute(runner)=sum((infS==3).*(ti<30/365));
    Nchron(runner)=sum((infS==3).*(ti>=30/365));
end

T=starttime+(1:length(N))*dT;

figure; plot(T,N,'k'); hold on;  plot(T,Nimm,'g'); plot(T,Nsus,'b');  plot(T,Nexp+Ninf,'r'); 
xlabel('Time (years)');
ylabel('Bank vole density');
legend('total','immune','susceptible','exposed+infectious'); 
