# Supplementary material for: Why Hantavirus Prevalence Does Not Always Increase With Host Density: Modeling the Role of Host Spatial Behavior and Maternal Antibodies
Source: Front Cell Infect Microbiol. 2020 Sep 29;10:536660. doi: 10.3389/fcimb.2020.536660 (PMC7550670; doi:10.3389/fcimb.2020.536660)
Supplement: Supplementary file 1 [file Data_Sheet_1.ZIP › sampleHR.m]

function [xx]=sampleHR(x,nL,sigma)
    xx=floor(x+randn(length(x),1).*sigma);
    idx=find((xx<0)|(xx>(nL-1)));
    while (1-isempty(idx))
        xx(idx)=floor(x(idx)+randn(length(idx),1).*sigma(idx));
        idx=find((xx<0)|(xx>(nL-1)));
%        xx(idx)
    end
end
