# Supplementary material for: Why Hantavirus Prevalence Does Not Always Increase With Host Density: Modeling the Role of Host Spatial Behavior and Maternal Antibodies
Source: Front Cell Infect Microbiol. 2020 Sep 29;10:536660. doi: 10.3389/fcimb.2020.536660 (PMC7550670; doi:10.3389/fcimb.2020.536660)
Supplement: Supplementary file 1 [file Data_Sheet_1.ZIP › b2.m]

function [ret]=b2(t)
    ret=25*pi*max(sin(2*pi*(t-0.25)),0);
end
