# Supplementary material for: Why Hantavirus Prevalence Does Not Always Increase With Host Density: Modeling the Role of Host Spatial Behavior and Maternal Antibodies
Source: Front Cell Infect Microbiol. 2020 Sep 29;10:536660. doi: 10.3389/fcimb.2020.536660 (PMC7550670; doi:10.3389/fcimb.2020.536660)
Supplement: Supplementary file 1 [file Data_Sheet_1.ZIP › corr_randomwalk.m]

function [xi yi angle]=corr_randomwalk(xi,yi,angle,L,nL)
   n=length(xi);
   if n>0
       angle=asin(rand(n,1)*2-1)+angle;
       anglepar=angle;
       xpar=xi+cos(angle)*L;
       ypar=yi+sin(angle)*L;       
       angle=angle+((xpar>=nL)+(xpar<0)).*(pi-2*angle)+((ypar>=nL)+(ypar<0)).*(-2*angle);
       angle(((xpar>=nL)+(xpar<0))&((ypar>=nL)+(ypar<0)))=angle(((xpar>=nL)+(xpar<0))&((ypar>=nL)+(ypar<0)))+pi;
       xi=(xpar-(xpar>=nL).*(xpar-nL-xi+xpar)-(xpar<0).*(xpar-xi+xpar));   
       yi=(ypar-(ypar>=nL).*(ypar-nL-yi+ypar)-(ypar<0).*(ypar-yi+ypar));
   end
end
