# Supplementary material for: Why Hantavirus Prevalence Does Not Always Increase With Host Density: Modeling the Role of Host Spatial Behavior and Maternal Antibodies
Source: Front Cell Infect Microbiol. 2020 Sep 29;10:536660. doi: 10.3389/fcimb.2020.536660 (PMC7550670; doi:10.3389/fcimb.2020.536660)
Supplement: Supplementary file 1 [file Data_Sheet_1.ZIP › countnumber.m]

function [ni]=countnumber(xi,yi,nL)
    A=zeros(nL*nL,1);
    ri=xi*nL+yi+1;
    while (1-isempty(ri)) %dit trukje moeten we toepassen omdat anders er per vakje maar een een element kan zijn (of een langere loop over alle elementen)
        [par,ipar]=unique(ri,'first');
        A(par)=A(par)+1;
        ri(ipar)=[];
    end
    ni=reshape(A,nL,nL);
end
